# Supplementary material for: The clinical usefulness of knowing CHRNA5 polymorphism genotype: paving the way for personalized therapy
Source: Tumori. 2026 Mar 10;112(3):221–30. doi: 10.1177/03008916251408279 (PMC13250266; doi:10.1177/03008916251408279)
Supplement: sj-xlsx-3-tmj-10.1177_03008916251408279 – Supplemental material for The clinical usefulness of knowing CHRNA5 polymorphism genotype: paving the way for personalized therapy [file sj-xlsx-3-tmj-10.1177_03008916251408279.xlsx]

## Sheet: Foglio1
Supplementary Material S3. Results of the multivariable logistic regression models between the indicated variables and the response to smoking cessation therapy (OR>1 means an increased probability of quitting smoking).
		OR	95% CI lower	95% CI upper	P-value
1 month (n = 208)
experimental group	blinded	1
	unblinded	0.98	0.54	1.79	0.95
baseline eCO		0.972662	0.945473	0.99985	0.013
age		0.972918	0.95	1.00028	0.057
genotype	TT	1
	AT or AA	1.7	0.91	3.2	0.1
3 months (n = 182)
experimental group	blinded	1
	unblinded	1.2	0.59	2.2	0.68
baseline eCO		0.96	0.94	0.99	0.0053
sex	female	1
	male	0.5	0.25	0.96	0.04
age		0.97	0.94	1	0.039
genotype	TT	1
	AT or AA	2	1	4.1	0.05
6 months (n = 138)
experimental group	blinded	1
	unblinded	2	0.94	4.2	0.076
baseline eCO		0.97	0.94	1.02092	0.06
genotype	TT	1
	AT or AA	3.6	1.7	8.3	0.0016
12 months (n = 183)
experimental group	blinded	1
	unblinded	1.2	0.65	2.1	0.6
baseline eCO		0.98	0.96	1	0.097
